# Supplementary material for: Characterization of a Bacterial Symbiont Asaia sp. in the White-Backed Planthopper, Sogatella furcifera, and Its Effects on Host Fitness
Source: Front Microbiol. 2019 Sep 18;10:2179. doi: 10.3389/fmicb.2019.02179 (PMC6759652; doi:10.3389/fmicb.2019.02179)
Supplement: Supplementary file 4 [file Data_Sheet_2.ZIP]

Archive with 1 entries (1 files):
- alignment.fas
